# Supplementary material for: Toll-Like Receptor Genes and Risk of Latent Tuberculosis Infection in People Infected with HIV-1
Source: Viruses. 2024 Aug 28;16(9):1371. doi: 10.3390/v16091371 (PMC11436194; doi:10.3390/v16091371)
Supplement: Supplementary file 1 [file viruses-16-01371-s001.zip]

Archive with 1 entries (1 files):
- viruses-3158002-supplementary.pdf
